# Supplementary material for: Optimization of Whole Tumor Cell Vaccines by Interaction with Phagocytic Receptors
Source: Vaccines (Basel). 2021 Aug 14;9(8):904. doi: 10.3390/vaccines9080904 (PMC8402491; doi:10.3390/vaccines9080904)
Supplement: Supplementary file 1 [file vaccines-09-00904-s001.zip]

Archive with 1 entries (1 files):
- vaccines-1344266-supplementary.pdf
